# Supplementary material for: Heterogeneous Acoustofluidic Distributions Induced by Different Radiation Surface Arrangements in Various Pseudo-Sierpiński-Carpet-Shaped Chambers
Source: Micromachines (Basel). 2026 Feb 16;17(2):259. doi: 10.3390/mi17020259 (PMC12943372; doi:10.3390/mi17020259)
Supplement: Supplementary file 1 [file micromachines-17-00259-s001.zip]

Archive with 1 entries (1 files):
- micromachines-4124949-supplementary.pdf
